# Supplementary material for: Immunological Profile and Markers of Endothelial Dysfunction in Elderly Patients with Cognitive Impairments
Source: Int J Mol Sci. 2024 Feb 4;25(3):1888. doi: 10.3390/ijms25031888 (PMC10855959; doi:10.3390/ijms25031888)
Supplement: Supplementary file 1 [file ijms-25-01888-s001.zip]

Archive with 1 entries (1 files):
- ijms-2791794-supplementary.pdf
